# Supplementary material for: Diverse redox-mediated transformations to realize the para-quinoid, σ-bond, and ortho-diphenoquinoid forms
Source: Nat Commun. 2025 May 8;16:4088. doi: 10.1038/s41467-025-59317-w (PMC12062416; doi:10.1038/s41467-025-59317-w)
Supplement: Supplementary file 3 — Source Data [file 41467_2025_59317_MOESM3_ESM.xlsx]

## Sheet: Sheet1
Optimized Coordinates
1a
SCF Done: E(RCAM-B3LYP) = -4878.82546544 A.U. after 6 cycles
Atom	X	Y	Z
S	-0.000103	2.23954	8e-05
O	-1.46425	-2.2988	-5.43893
O	5.87364	-6.17533	-0.737916
O	9.02109	2.33346	-0.467526
O	0.444491	5.80325	-3.39898
C	0.703843	-0.232145	0.126636
C	1.67489	-1.3421	0.167946
C	2.73335	-1.12081	1.19341
C	1.21295	1.04086	0.228964
C	3.22391	0.19203	1.31532
C	1.7291	-2.31748	-0.760248
C	2.77941	-3.37484	-0.717852
C	2.65004	1.25165	0.440677
C	0.866992	-2.34067	-1.97032
C	3.24533	-2.11627	2.02391
H	2.86366	-3.12404	1.94233
C	4.85648	2.20893	-0.20346
C	0.198497	-3.49103	-2.38517
H	0.296038	-4.39014	-1.78554
C	3.37457	2.22062	-0.160073
C	0.75713	-1.23546	-2.82173
C	4.18441	0.481434	2.28383
H	4.53867	1.50071	2.38686
C	2.70131	3.24584	-1.00849
C	4.05077	-3.12001	-1.22789
C	4.82319	-5.31652	-0.702004
C	-0.581433	-3.53616	-3.5346
H	-1.08979	-4.45473	-3.79788
C	-0.709751	-2.3884	-4.31656
C	4.67999	-0.516577	3.10944
H	5.42343	-0.275155	3.86261
C	5.56552	1.07497	-0.60163
H	5.01254	0.173331	-0.841109
C	4.21319	-1.81902	2.97352
H	4.59772	-2.60649	3.61501
C	5.0685	-4.04657	-1.22796
H	6.04354	-3.79906	-1.62852
C	2.56765	-4.64773	-0.201471
H	1.59765	-4.87702	0.229487
C	2.18045	4.4201	-0.493453
C	1.43659	5.31903	-1.24045
H	1.03949	6.19788	-0.751806
C	-0.020406	-1.23152	-3.95855
H	-0.091172	-0.339971	-4.56854
C	3.56512	-5.62084	-0.18488
H	3.35198	-6.59553	0.234638
C	5.61579	3.34688	0.069415
C	1.19558	5.02768	-2.57998
C	7.66953	2.2245	-0.406341
C	6.95147	1.06603	-0.703284
H	7.45123	0.159468	-1.01893
C	6.99022	3.37958	-0.017368
H	7.53554	4.28546	0.21568
C	2.47854	3.0037	-2.3692
H	2.84747	2.07647	-2.79534
C	1.74	3.87245	-3.14879
H	1.53532	3.66413	-4.19241
C	-2.22292	-3.42466	-5.82121
H	-2.93508	-3.71105	-5.03817
H	-1.58184	-4.28287	-6.05843
H	-2.772	-3.12916	-6.71567
C	9.76176	1.19619	-0.85552
H	9.61066	0.360772	-0.160896
H	10.8097	1.49681	-0.834265
H	9.49948	0.871206	-1.86979
C	-0.397901	6.76939	-2.79908
H	-1.05518	6.3046	-2.05586
H	-0.998983	7.18792	-3.60697
H	0.179763	7.57727	-2.33235
C	5.68898	-7.47416	-0.21759
H	5.43328	-7.4484	0.848963
H	6.64123	-7.98936	-0.346042
H	4.90729	-8.0188	-0.76143
F	4.30395	-1.89876	-1.73548
F	1.44687	-0.116253	-2.5455
F	2.33178	4.68302	0.820452
F	4.98318	4.46889	0.454629
O	1.4645	-2.29898	5.43893
O	-5.87325	-6.17574	0.737627
O	-9.02129	2.33307	0.467558
O	-0.444874	5.80336	3.39887
C	-0.703861	-0.232199	-0.12648
C	-1.67481	-1.34225	-0.167847
C	-2.73329	-1.12102	-1.19331
C	-1.21307	1.04076	-0.228782
C	-3.22394	0.191785	-1.3152
C	-1.72892	-2.31766	0.760306
C	-2.77916	-3.37509	0.717863
C	-2.65016	1.25144	-0.440532
C	-0.866774	-2.34085	1.97034
C	-3.24518	-2.11651	-2.02382
H	-2.86345	-3.12425	-1.94224
C	-4.85668	2.20865	0.203524
C	-0.198126	-3.49115	2.38508
H	-0.295554	-4.39022	1.78538
C	-3.37477	2.2204	0.160158
C	-0.757029	-1.2357	2.82184
C	-4.18443	0.481138	-2.28374
H	-4.53876	1.50039	-2.38676
C	-2.70155	3.2457	1.00852
C	-4.05058	-3.12035	1.22782
C	-4.82284	-5.31688	0.701819
C	0.581834	-3.53629	3.5345
H	1.09031	-4.45482	3.79769
C	0.710015	-2.38857	4.31656
C	-4.67992	-0.516893	-3.10938
H	-5.42335	-0.275506	-3.86257
C	-5.56568	1.07471	0.601821
H	-5.01267	0.173124	0.841427
C	-4.21304	-1.81931	-2.97346
H	-4.5975	-2.60679	-3.61497
C	-5.06825	-4.04696	1.22779
H	-6.04333	-3.79951	1.62829
C	-2.5673	-4.64796	0.201464
H	-1.59727	-4.87719	-0.229444
C	-2.18076	4.41997	0.493421
C	-1.43696	5.31898	1.24037
H	-1.03993	6.19783	0.751684
C	0.020515	-1.23175	3.95866
H	0.091171	-0.340247	4.56871
C	-3.56471	-5.62112	0.184775
H	-3.3515	-6.59578	-0.234762
C	-5.61602	3.34655	-0.069481
C	-1.19592	5.02771	2.57991
C	-7.66973	2.22415	0.406392
C	-6.95163	1.06574	0.703472
H	-7.45136	0.159193	1.01923
C	-6.99046	3.3792	0.01729
H	-7.53581	4.28503	-0.21587
C	-2.47875	3.00363	2.36924
H	-2.84762	2.0764	2.79542
C	-1.74025	3.87247	3.14878
H	-1.53556	3.66421	4.19241
C	2.22331	-3.42478	5.82111
H	2.93551	-3.71102	5.03805
H	1.58234	-4.2831	6.05825
H	2.77234	-3.1293	6.7156
C	-9.76193	1.19581	0.855681
H	-9.61079	0.360319	0.161155
H	-10.8099	1.49639	0.834385
H	-9.49964	0.870957	1.86999
C	0.397399	6.76959	2.79894
H	1.0547	6.30486	2.05569
H	0.998465	7.18819	3.60681
H	-0.180361	7.5774	2.33222
C	-5.68848	-7.47455	0.217273
H	-5.43271	-7.44874	-0.849261
H	-6.64071	-7.98981	0.34564
H	-4.90681	-8.01917	0.761151
F	-4.30385	-1.89912	1.73542
F	-1.4469	-0.116547	2.54569
F	-2.33215	4.68283	-0.820484
F	-4.98346	4.46853	-0.454841
1b
SCF Done: E(RCAM-B3LYP) = -4085.08480489 A.U. after 6 cycles
Atom	X	Y	Z
S	-0.051426	2.23528	0.010746
O	-9.08652	1.96138	-0.645351
O	0.866121	7.09049	1.87077
O	1.92269	-2.22093	-5.37235
O	-5.00909	-6.87799	-0.841737
O	-1.96965	-2.53752	5.29354
C	0.709045	-0.231369	-0.052547
C	-1.26329	0.998057	0.179684
O	5.33741	-6.6149	0.880543
C	-2.7117	1.15311	0.38711
C	-0.717492	-0.258228	0.071181
C	-3.27121	0.00966	1.16718
C	2.64836	1.26067	-0.338299
C	1.20514	1.04569	-0.155529
C	-0.610188	-2.37677	-2.05803
C	-1.54043	-2.4061	-0.895504
C	2.77627	-1.16629	-0.974552
C	-2.47818	-3.56997	-0.88294
C	1.66376	-1.35995	-0.005353
C	3.34944	2.31459	0.149564
C	-1.62307	-1.42566	0.031964
C	-2.73434	-1.28177	1.01079
C	-4.94559	2.13657	-0.187135
C	0.690122	-2.36087	2.08219
C	-4.25521	0.228087	2.13479
H	-4.64648	1.22951	2.27234
C	-3.46601	2.18052	-0.07819
C	1.46239	5.96187	1.39271
C	-3.70514	-3.50172	-1.53172
H	-3.98571	-2.58185	-2.03631
C	1.61492	5.67587	0.039706
H	1.23656	6.35285	-0.716141
C	-7.74383	2.0901	-0.476859
C	2.67001	3.55978	0.604998
C	-2.84061	3.44801	-0.545492
C	0.362245	-1.19747	2.78142
H	0.794935	-0.252375	2.47511
C	3.32076	-2.18087	-1.7624
H	2.93258	-3.18491	-1.6781
C	-4.73254	-0.813719	2.91515
H	-5.49744	-0.623242	3.6621
C	-3.22619	-2.32112	1.80089
H	-2.79951	-3.3083	1.70712
C	2.20864	4.47537	-0.338364
H	2.30403	4.23733	-1.39369
C	-7.1061	3.2505	-0.046112
H	-7.66855	4.14643	0.185805
C	-0.367826	-1.19402	-2.77529
H	-0.850494	-0.274753	-2.4649
C	2.52722	3.87629	1.95949
H	2.89469	3.18187	2.70887
C	1.62734	-2.34023	0.925975
C	-4.58631	-4.58011	-1.54102
H	-5.53807	-4.48326	-2.04851
C	0.163584	-3.56746	2.56662
H	0.440293	-4.50167	2.09036
C	-5.61019	0.984509	-0.637862
H	-5.03065	0.099745	-0.878013
C	4.25976	0.407329	-2.06079
H	4.61347	1.42422	-2.18576
C	1.9178	5.05431	2.35208
H	1.79026	5.30433	3.39974
C	3.26651	0.145067	-1.11378
C	4.82701	2.32277	0.29535
C	4.32183	-1.90897	-2.68246
H	4.72516	-2.71321	-3.29066
C	-5.72005	3.26396	0.082776
H	-5.23194	4.17777	0.406344
C	-0.703013	-3.59878	3.64281
H	-1.12864	-4.53142	3.99733
C	-0.511275	-1.21064	3.86214
H	-0.754186	-0.277406	4.35419
O	-1.04051	7.02892	-1.67139
C	-4.23059	-5.76315	-0.897695
C	2.62626	-3.45246	0.918215
C	-1.06985	-2.4142	4.2831
C	-2.13672	-4.76806	-0.246394
H	-1.1912	-4.83416	0.283909
C	-0.016347	-3.54437	-2.53668
H	-0.222388	-4.48883	-2.04488
C	-6.98223	0.957379	-0.779314
H	-7.49603	0.069139	-1.13032
C	1.09383	-2.34707	-4.30259
C	4.79094	-0.609386	-2.83753
H	5.55888	-0.384875	-3.57122
C	2.35129	-4.66921	0.285035
H	1.40943	-4.78938	-0.24248
C	-2.99648	-5.85219	-0.250629
H	-2.74079	-6.78049	0.248677
C	0.47071	-1.17495	-3.87194
H	0.668135	-0.25626	-4.413
C	-4.21715	-2.09435	2.74403
H	-4.56333	-2.91484	3.36437
C	3.84776	-3.31537	1.5664
H	4.07723	-2.38027	2.06885
C	-9.90154	3.07639	-0.359343
H	-9.65767	3.93084	-1.0031
H	-9.81253	3.38305	0.690398
H	-10.927	2.76099	-0.555087
C	0.832365	-3.54262	-3.6393
H	1.28373	-4.47325	-3.96054
C	3.26988	-5.70402	0.290493
H	3.06488	-6.64709	-0.204601
C	-2.7877	3.79214	-1.89245
H	-3.20396	3.11373	-2.63079
C	4.49779	-5.54516	0.935977
C	4.78744	-4.34313	1.57713
H	5.73248	-4.1926	2.08408
C	5.51925	1.18952	0.752705
H	4.96461	0.282949	0.96917
C	-2.19307	4.97764	-2.31186
H	-2.14667	5.20265	-3.37008
O	8.95826	2.28494	0.865124
C	-2.32063	4.34981	0.389196
H	-2.35358	4.09577	1.44415
C	5.56914	3.47887	0.058505
H	5.0586	4.37925	-0.267506
C	-6.27285	-6.83567	-1.46581
H	-6.91417	-6.06037	-1.02795
H	-6.72686	-7.81306	-1.29851
H	-6.18541	-6.6591	-2.54535
C	-1.66268	5.85147	-1.36479
C	0.770501	8.20595	1.0003
H	0.432823	9.03925	1.61823
H	0.05223	8.03742	0.192266
H	1.7493	8.44712	0.567258
C	6.9509	3.51148	0.225045
H	7.48784	4.42906	0.018667
C	6.88701	1.20773	0.931117
H	7.42144	0.333954	1.2876
C	2.62597	-3.36406	-5.80178
H	3.26112	-3.76754	-5.0035
H	3.25492	-3.04007	-6.63189
H	1.94653	-4.15184	-6.15128
C	-1.74156	5.54164	-0.007887
H	-1.3189	6.2231	0.721403
C	7.61677	2.36919	0.661141
C	-0.933411	7.39379	-3.03132
H	-0.410632	8.3507	-3.04808
H	-1.92039	7.51337	-3.49401
H	-0.356032	6.65592	-3.6014
C	-2.45991	-1.35303	5.8863
H	-2.93507	-0.705108	5.14062
H	-1.664	-0.798896	6.39952
H	-3.20351	-1.66826	6.61957
C	6.59318	-6.50471	1.51266
H	6.48929	-6.33251	2.59139
H	7.19499	-5.69642	1.07833
H	7.09988	-7.45651	1.34912
C	9.74039	3.43228	0.618421
H	9.44691	4.26815	1.26585
H	9.6713	3.75065	-0.429382
H	10.7704	3.15106	0.840484
1c
SCF Done: E(RCAM-B3LYP) = -4399.45011040 A.U. after 6 cycles
Atom	X	Y	Z
S	4.1e-05	-2.17848	-0.000194
O	0.648003	-6.86744	2.04751
O	4.7915	6.90764	1.89491
C	0.717013	0.301809	-0.025431
O	-2.51538	2.42678	5.12351
C	1.23805	-0.968937	-0.121074
C	2.68395	-1.18588	-0.271631
C	2.63815	-3.50309	0.638278
C	2.85985	1.28186	-0.728672
C	3.33951	-0.028675	-0.944376
C	2.25496	4.64866	0.490033
H	1.50657	4.60911	-0.29408
C	1.65984	1.43142	0.14838
C	2.15797	-4.4942	-0.236478
C	2.47466	-3.67771	2.01013
H	2.85807	-2.91694	2.6839
C	4.39475	-0.236909	-1.83512
H	4.72725	-1.24738	-2.03501
C	3.35434	-2.29027	0.140682
C	5.02632	0.825596	-2.46102
H	5.84649	0.640278	-3.14732
C	1.81125	-4.77841	2.53758
H	1.67705	-4.86201	3.60879
C	3.51257	2.33852	-1.36504
H	3.15684	3.34531	-1.22609
C	4.59223	2.1191	-2.20836
H	5.08014	2.96481	-2.68365
C	1.54256	-5.6198	0.294187
H	1.16137	-6.39339	-0.364034
C	1.33872	-5.75571	1.66388
C	2.42654	3.53097	1.29958
C	1.51927	2.34882	1.13767
C	3.01417	5.80643	0.641124
H	2.84485	6.64766	-0.019461
C	0.448663	2.30988	2.18562
C	4.84187	-2.42369	0.17357
C	0.184375	1.2036	3.02318
C	3.97608	5.84732	1.64389
C	3.37678	3.59729	2.33728
C	0.968964	-0.083085	2.99397
H	0.39847	-0.883016	2.51474
H	1.19132	-0.405407	4.01619
H	1.90901	0.019158	2.45442
C	4.14355	4.74368	2.48147
H	4.89348	4.81072	3.26315
C	5.43111	-3.52496	-0.449267
H	4.79722	-4.25031	-0.946974
C	-0.820955	1.30556	3.97871
H	-1.04373	0.461733	4.62421
C	-0.258567	3.48984	2.43288
H	-0.009649	4.37221	1.85406
O	8.98266	-2.90787	0.258778
C	7.62665	-2.82276	0.193879
C	5.68162	-1.52901	0.871745
C	-1.5541	2.47216	4.16364
C	-1.25032	3.59298	3.39617
H	-1.77331	4.53195	3.52827
C	6.80467	-3.73145	-0.465658
H	7.20902	-4.59566	-0.977636
C	4.66306	8.04718	1.07543
H	3.6618	8.49007	1.15169
H	4.87022	7.81401	0.023201
H	5.40061	8.76556	1.43521
C	0.335081	-7.01294	3.41563
H	-0.238393	-7.93679	3.49865
H	-0.272908	-6.17506	3.77946
H	1.23933	-7.09412	4.03118
C	5.14773	-0.353464	1.64267
H	5.8325	-0.073293	2.44738
H	4.17292	-0.57784	2.0818
H	5.01523	0.519174	0.995705
C	2.20852	-4.35251	-1.7378
H	1.20015	-4.16214	-2.12308
H	2.57133	-5.27287	-2.20694
H	2.84441	-3.52521	-2.05709
C	7.05286	-1.74545	0.865334
H	7.7155	-1.07245	1.40018
C	-3.2619	3.59723	5.36522
H	-3.97382	3.34641	6.15259
H	-3.81144	3.91562	4.47147
H	-2.62281	4.42181	5.70612
C	9.60872	-3.9916	-0.390737
H	9.2851	-4.95415	0.025046
H	10.6792	-3.86992	-0.221473
H	9.41143	-3.98483	-1.47019
C	3.55202	2.4534	3.29714
H	4.40873	2.61507	3.95605
H	3.70025	1.51253	2.76584
H	2.65871	2.33148	3.91861
O	-0.647462	-6.86779	-2.04661
O	-4.79172	6.90758	-1.89474
C	-0.717015	0.301788	0.025392
O	2.51499	2.42683	-5.12369
C	-1.23801	-0.968991	0.120869
C	-2.68391	-1.18599	0.271407
C	-2.63795	-3.50329	-0.638248
C	-2.85991	1.28171	0.728671
C	-3.33955	-0.028871	0.944174
C	-2.25517	4.64871	-0.489713
H	-1.50686	4.60918	0.294472
C	-1.65985	1.43142	-0.148276
C	-2.15776	-4.49418	0.23676
C	-2.47434	-3.67817	-2.01004
H	-2.85768	-2.91753	-2.68399
C	-4.39492	-0.237246	1.83474
H	-4.72742	-1.24775	2.03443
C	-3.35424	-2.29043	-0.140875
C	-5.0266	0.825165	2.46068
H	-5.84686	0.639741	3.14685
C	-1.81081	-4.77894	-2.53722
H	-1.6765	-4.86275	-3.6084
C	-3.51275	2.33827	1.36508
H	-3.15704	3.34509	1.22628
C	-4.59251	2.11871	2.20824
H	-5.08051	2.96435	2.68358
C	-1.54223	-5.61984	-0.293623
H	-1.16098	-6.39323	0.364793
C	-1.3383	-5.75603	-1.66328
C	-2.42661	3.53105	-1.29932
C	-1.51924	2.34896	-1.13743
C	-3.01445	5.80643	-0.640827
H	-2.84523	6.64766	0.019798
C	-0.448744	2.31002	-2.18549
C	-4.84176	-2.42393	-0.173846
C	-0.184604	1.20375	-3.02309
C	-3.97628	5.84729	-1.64368
C	-3.37678	3.59733	-2.33707
C	-0.969277	-0.082884	-2.99384
H	-0.398821	-0.882845	-2.51461
H	-1.19168	-0.405203	-4.01605
H	-1.90931	0.019427	-2.45428
C	-4.14361	4.74367	-2.48131
H	-4.89348	4.81068	-3.26304
C	-5.431	-3.52524	0.44893
H	-4.79713	-4.25056	0.946698
C	0.820634	1.30567	-3.97873
H	1.04329	0.461851	-4.62428
C	0.258516	3.48996	-2.43281
H	0.00971	4.37233	-1.85394
O	-8.98252	-2.90842	-0.259523
C	-7.62652	-2.8232	-0.194457
C	-5.68151	-1.52928	-0.872068
C	1.55382	2.47224	-4.16371
C	1.25016	3.59307	-3.39621
H	1.77319	4.53201	-3.52835
C	-6.80455	-3.73183	0.465173
H	-7.20889	-4.59607	0.977101
C	-4.66343	8.0471	-1.07522
H	-3.66218	8.49005	-1.15139
H	-4.87066	7.81388	-0.023014
H	-5.40099	8.76545	-1.43503
C	-0.334516	-7.01363	-3.41468
H	0.238946	-7.93751	-3.49747
H	0.273499	-6.17585	-3.77871
H	-1.23876	-7.09492	-4.03023
C	-5.14766	-0.353651	-1.64288
H	-5.83236	-0.073522	-2.44767
H	-4.17276	-0.577873	-2.08189
H	-5.01536	0.518962	-0.995846
C	-2.20841	-4.35216	1.73804
H	-1.20019	-4.1609	2.12328
H	-2.57049	-5.27269	2.20741
H	-2.84492	-3.52526	2.05715
C	-7.05274	-1.74583	-0.865826
H	-7.71536	-1.07288	-1.40075
C	3.26152	3.59726	-5.36548
H	3.97334	3.34642	-6.15294
H	3.81117	3.91563	-4.47179
H	2.62243	4.42186	-5.70631
C	-9.60857	-3.9922	0.389914
H	-9.28482	-4.95473	-0.025841
H	-10.6791	-3.8706	0.220534
H	-9.41139	-3.98543	1.46939
C	-3.55184	2.45342	-3.29695
H	-4.40862	2.61491	-3.9558
H	-3.69984	1.51253	-2.76562
H	-2.65853	2.33168	-3.91846
1b-2H (p-quinoid form A)
SCF Done: E(RCAM-B3LYP) = -4086.31282027 A.U. after 5 cycles
Atom	X	Y	Z
C	-1.86127	-4.56414	0.296935
H	-2.88836	-4.33599	0.537027
C	-0.898066	-3.516	0.335763
C	-1.53391	-5.83743	-0.069194
C	0.469654	-3.84075	0.046257
C	-1.27983	-2.17593	0.621825
C	-0.202905	-6.14329	-0.420501
C	0.759314	-5.17565	-0.360845
C	1.49639	-2.86234	0.219122
C	-0.284373	-1.21004	0.618729
C	1.09151	-1.58961	0.56449
H	-2.2977	-6.60793	-0.10006
C	-2.66626	-1.79305	1.14739
H	0.059756	-7.14872	-0.734811
H	1.76894	-5.44347	-0.638625
C	2.9623	-3.21107	-0.06551
C	0.760421	0.862796	1.02133
C	0.759834	2.32643	1.21312
C	-0.411572	0.233019	0.738148
C	-0.521824	2.7862	1.82912
C	-1.56182	1.1047	0.400588
C	-1.71992	2.16621	1.43041
C	-0.553271	3.75707	2.82854
C	-2.9213	2.54043	2.02623
C	-1.75596	4.12547	3.41596
C	-2.94048	3.51833	3.01282
C	1.74668	3.16051	0.806331
C	-2.17179	1.12515	-0.807663
H	0.373188	4.22658	3.14078
H	-3.84117	2.05901	1.71703
H	-1.76641	4.88171	4.19464
H	-3.88223	3.79816	3.47472
C	-3.86916	-1.98422	0.234854
C	-2.82449	-2.36875	2.56026
C	3.28602	-2.90749	-1.52455
C	3.94758	-2.64795	0.954523
C	3.06273	2.61356	0.365868
C	1.59646	4.63324	0.693396
C	-3.27671	2.09936	-1.06332
C	-1.76778	0.302535	-1.98059
C	-3.69729	-3.40474	2.89677
C	-2.03523	-1.83427	3.57525
C	-2.09172	-2.30994	4.88053
C	-3.76894	-3.89226	4.1915
C	-2.96345	-3.3514	5.19261
H	-1.35015	-1.0235	3.34113
H	-1.45919	-1.86062	5.63609
H	-4.34847	-3.83059	2.14083
H	-4.4471	-4.69739	4.45291
O	-3.10551	-3.898	6.43167
C	-5.1323	-1.6223	0.702714
C	-3.77086	-2.40769	-1.09048
C	-4.88687	-2.48005	-1.90788
C	-6.26477	-1.68391	-0.103567
C	-6.14176	-2.11753	-1.4233
H	-2.80278	-2.66534	-1.50268
H	-4.80041	-2.79791	-2.94102
H	-5.23882	-1.28023	1.72816
H	-7.22439	-1.39317	0.306056
O	-7.17431	-2.21384	-2.30526
C	-2.99564	3.37264	-1.56818
C	-4.6055	1.76012	-0.834987
C	-5.638	2.66336	-1.08192
C	-4.00749	4.28354	-1.80979
C	-5.3379	3.93354	-1.56651
H	-4.84512	0.770876	-0.456783
H	-6.66063	2.36117	-0.891741
H	-1.96427	3.64804	-1.76912
H	-3.79714	5.27698	-2.19079
O	-6.26066	4.89699	-1.83683
C	-2.71766	-0.095826	-2.93364
C	-0.439197	-0.057614	-2.22547
C	-0.076657	-0.851439	-3.30592
C	-2.37478	-0.882571	-4.01709
C	-1.05203	-1.29038	-4.19826
H	0.345363	0.289021	-1.5653
H	0.962661	-1.12344	-3.43046
H	-3.75452	0.189545	-2.80494
H	-3.12186	-1.20891	-4.73269
O	-0.80922	-2.09393	-5.26547
C	3.68935	-2.84429	2.31798
C	5.13064	-2.01203	0.606709
C	6.03181	-1.56204	1.57014
C	4.56969	-2.40613	3.28664
C	5.75015	-1.75529	2.91686
H	5.37046	-1.8423	-0.435887
H	6.92168	-1.04056	1.24195
H	2.76722	-3.33468	2.6174
H	4.36565	-2.54808	4.34231
O	6.549	-1.34766	3.94163
C	3.33232	2.37567	-0.978257
C	4.04435	2.28966	1.30697
C	5.23511	1.70084	0.920989
C	4.51781	1.76793	-1.3798
C	5.46537	1.40695	-0.422179
H	3.8496	2.46581	2.36054
H	5.98367	1.41729	1.65081
H	2.58631	2.63514	-1.72361
H	4.68418	1.56755	-2.43102
O	6.6341	0.765031	-0.697917
C	3.32905	-1.6066	-2.02249
C	3.51281	-3.94795	-2.42903
C	3.74464	-3.70802	-3.77431
C	3.57364	-1.34361	-3.36768
C	3.76699	-2.39994	-4.25583
H	3.90962	-4.5209	-4.47311
H	3.17306	-0.767102	-1.35636
H	3.58452	-0.314513	-3.70636
O	3.96765	-2.25647	-5.59483
C	0.424174	5.21324	0.181853
C	2.65038	5.4859	1.01773
C	2.54369	6.86734	0.885913
C	0.306771	6.57978	0.033897
C	1.36435	7.42056	0.393378
H	3.58143	5.06553	1.38406
H	3.38387	7.49238	1.16175
H	-0.405647	4.57585	-0.102087
H	-0.597024	7.02739	-0.364693
O	1.14897	8.74967	0.215036
C	-8.45364	-1.81241	-1.87204
C	-2.30406	-3.38964	7.47411
C	4.0667	-0.947285	-6.11282
C	7.76765	-0.718312	3.61641
C	6.86997	0.357292	-2.03092
C	2.18633	9.64338	0.554923
C	-7.61864	4.59428	-1.61129
C	0.501707	-2.59631	-5.42747
H	3.13695	-0.38226	-5.97014
H	4.89474	-0.393916	-5.65198
H	4.25737	-1.05703	-7.18067
H	8.41411	-1.37291	3.01848
H	7.60872	0.218297	3.06659
H	8.25828	-0.496439	4.5649
H	2.4442	9.57631	1.61924
H	3.08766	9.46204	-0.043856
H	1.80772	10.6431	0.3398
H	6.08208	-0.315983	-2.38948
H	6.94756	1.21809	-2.70683
H	7.82207	-0.174052	-2.01978
H	-8.80961	-2.42467	-1.03371
H	-8.46557	-0.756402	-1.57195
H	-9.12063	-1.95022	-2.72386
H	-7.95446	3.75392	-2.2322
H	-7.81081	4.35794	-0.556914
H	-8.17917	5.48866	-1.88577
H	-1.23503	-3.51761	7.26197
H	-2.50576	-2.32684	7.65903
H	-2.56382	-3.96337	8.36462
H	1.22223	-1.79469	-5.62766
H	0.835645	-3.15368	-4.5447
H	0.467176	-3.26494	-6.28818
S	2.13344	-0.227347	0.994256
H	3.50534	-4.97576	-2.07768
H	-2.62229	-0.714	1.29999
H	3.05851	-4.29226	0.047001
1b-2H (σ-bond form B)
SCF Done: E(RCAM-B3LYP) = -4086.32531708 A.U. after 5 cycles
Atom	X	Y	Z
C	2.32224	-3.08729	2.33137
H	3.32903	-2.87162	2.01647
C	1.26065	-2.25711	1.87896
C	2.11336	-4.16144	3.1519
C	-0.06669	-2.58747	2.31303
C	1.46563	-1.14214	0.991466
C	0.811264	-4.48165	3.57544
C	-0.242018	-3.71336	3.1635
C	-1.20375	-1.84316	1.8601
C	0.345394	-0.526992	0.499728
C	-0.968503	-0.882639	0.909916
H	2.9552	-4.77077	3.46535
C	2.83628	-0.752124	0.383714
H	0.63903	-5.34335	4.21296
H	-1.24237	-4.00321	3.45805
C	-2.60261	-2.14647	2.39959
C	-0.968513	0.883234	-0.909233
C	-1.20379	1.84358	-1.85961
C	0.345391	0.527518	-0.499159
C	-0.066739	2.58774	-2.31276
C	1.46562	1.1425	-0.991136
C	1.26062	2.25739	-1.87871
C	-0.242063	3.7135	-3.16339
C	2.32221	3.0875	-2.33124
C	0.811229	4.4817	-3.57546
C	2.11332	4.16155	-3.1519
C	-2.60263	2.14662	-2.39923
C	2.83632	0.752334	-0.383608
H	-1.24243	4.00332	-3.45796
H	3.329	2.87187	-2.01629
H	0.638986	5.34331	-4.21312
H	2.95516	4.77086	-3.4654
C	3.92186	-0.655701	1.47345
C	3.0431	-1.90643	-0.643154
C	-3.45439	-0.881618	2.52669
C	-3.31012	-3.26108	1.64463
C	-3.31055	3.26112	-1.64441
C	-3.45411	0.881542	-2.52646
C	3.04346	1.90664	0.643199
C	3.92171	0.655774	-1.47352
C	2.11302	-2.0645	-1.68636
C	4.00335	-2.90655	-0.535982
C	4.08959	-3.9697	-1.43704
C	2.17962	-3.10302	-2.58995
C	3.18289	-4.06753	-2.48177
H	4.71265	-2.90628	0.278259
H	4.86463	-4.71226	-1.29278
H	1.30517	-1.35477	-1.79833
H	1.45318	-3.19587	-3.38994
O	3.1734	-5.05029	-3.42096
C	3.57817	-0.304792	2.78921
C	5.28025	-0.834559	1.22633
C	6.25416	-0.667849	2.21171
C	4.52215	-0.131532	3.77975
C	5.87753	-0.30883	3.49938
H	5.61939	-1.10197	0.237038
H	7.29378	-0.824745	1.95135
H	2.53765	-0.174042	3.05263
H	4.23102	0.143444	4.78735
O	6.73397	-0.118244	4.53779
C	2.11362	2.06484	1.6866
C	4.00378	2.90667	0.535805
C	4.09032	3.96983	1.43681
C	2.18051	3.10338	2.59015
C	3.18385	4.06779	2.48174
H	4.71291	2.90631	-0.278581
H	4.8654	4.71232	1.29236
H	1.30572	1.3552	1.79876
H	1.45425	3.1963	3.3903
O	3.17465	5.05057	3.4209
C	3.57776	0.304846	-2.78921
C	5.28016	0.834511	-1.22665
C	6.25388	0.667681	-2.21219
C	4.52155	0.131473	-3.77992
C	5.877	0.308669	-3.49979
H	5.6195	1.10191	-0.237425
H	7.29356	0.824492	-1.95201
H	2.53719	0.174144	-3.05245
H	4.23022	-0.143525	-4.78746
O	6.73324	0.117987	-4.53834
C	-3.15188	-3.45238	0.26865
C	-4.21849	-4.07405	2.31317
C	-4.97138	-5.03917	1.64735
C	-3.89092	-4.40423	-0.411004
C	-4.81494	-5.19515	0.272605
H	-4.36317	-3.94254	3.38277
H	-5.6715	-5.64715	2.20699
H	-2.45172	-2.84009	-0.286905
H	-3.79566	-4.52582	-1.48356
O	-5.52385	-6.07379	-0.493156
C	-3.1524	3.45261	-0.268459
C	-4.21913	4.07376	-2.31307
C	-4.97229	5.03873	-1.64738
C	-3.89174	4.40432	0.411086
C	-4.81594	5.19491	-0.272637
H	-4.36375	3.94207	-3.38265
H	-5.67256	5.64647	-2.2071
H	-2.45205	2.84062	0.28719
H	-3.79654	4.52605	1.48364
O	-5.52515	6.07343	0.492996
C	-4.66912	-0.707351	1.87944
C	-2.96479	0.182438	3.29501
C	-3.63064	1.38898	3.35956
C	-5.35847	0.504138	1.93479
C	-4.82684	1.56683	2.65634
H	-2.017	0.068603	3.81464
H	-3.23963	2.22304	3.93237
H	-5.07477	-1.50999	1.27422
H	-6.29179	0.607475	1.39491
O	-5.38232	2.80432	2.7419
C	-2.964	-0.182467	-3.29451
C	-4.66901	0.707072	-1.87961
C	-5.35807	-0.504579	-1.93508
C	-3.62958	-1.38916	-3.3592
C	-4.82597	-1.5672	-2.65638
H	-5.07502	1.50969	-1.2746
H	-6.29157	-0.608097	-1.39552
H	-2.01607	-0.068488	-3.81384
H	-3.23819	-2.22317	-3.93184
O	-5.38117	-2.80482	-2.74202
C	8.11294	-0.280431	4.29422
C	4.16013	-6.05346	-3.33404
C	-6.50963	3.08511	1.93796
C	-6.44944	-6.91803	0.154234
C	-6.45094	6.91735	-0.154515
C	-6.50874	-3.08576	-1.93851
C	4.16148	6.05363	3.33376
C	8.11226	0.280059	-4.29502
H	-6.31119	2.86029	0.883843
H	-7.3896	2.52199	2.27373
H	-6.69074	4.15561	2.03557
H	-5.95945	-7.56036	0.896505
H	-7.24422	-6.34464	0.648611
H	-6.88904	-7.54162	-0.625053
H	-6.31072	-2.86091	-0.884312
H	-7.38866	-2.52276	-2.27461
H	-6.68962	-4.15629	-2.03615
H	-5.96109	7.55977	-0.89681
H	-7.24553	6.3437	-0.648892
H	-6.89077	7.54089	0.624695
H	8.3494	-1.30254	3.97213
H	8.47479	0.425059	3.53545
H	8.6152	-0.077957	5.24087
H	5.17195	5.63386	3.41793
H	4.08514	6.6147	2.39378
H	3.98291	6.72994	4.17054
H	5.17063	-5.63382	-3.41839
H	4.0839	-6.61455	-2.39406
H	3.98132	-6.72973	-4.17079
H	8.34887	1.30216	-3.97299
H	8.47419	-0.425446	-3.53629
H	8.61435	0.077523	-5.24175
S	-2.19322	0.000397	0.000425
H	-2.46618	-2.49537	3.42764
H	-2.46617	2.49554	-3.42727
1b-2H (o-diphenoquinoid form C)
SCF Done: E(RCAM-B3LYP) = -4086.30170727 A.U. after 5 cycles
Atom	X	Y	Z
S	-1.94771	-0.186497	0.142519
H	0.324966	1.18768	-2.29542
H	-3.80817	4.86896	1.99584
H	-4.54699	-4.18999	-1.95258
H	0.544161	-1.44067	2.49501
H	5.0901	0.868512	0.926387
H	-2.19796	0.693913	3.69121
H	-1.68243	-1.12044	-3.84024
H	5.07614	-0.843717	-0.920128
O	1.88671	5.36934	-1.37615
O	2.40889	-5.47003	1.45392
O	7.13239	-1.80794	-4.77487
O	-4.36827	5.84591	-2.43608
O	-5.97595	-1.70092	2.75975
O	7.21519	2.06341	4.67723
C	1.7262	-1.08248	-1.20962
C	1.7108	0.954721	1.36196
C	0.618668	-0.58147	-0.380416
O	-4.81219	-5.69477	2.35788
C	0.603709	0.372677	0.589714
C	1.61379	-2.53243	-1.52624
C	1.53288	2.40431	1.64675
C	0.209049	2.8995	1.78
C	-0.87856	-2.24247	-1.40399
C	2.59258	-0.220689	-1.8029
C	-0.956027	2.0381	1.51205
C	-0.731898	0.85507	0.892599
C	3.8398	0.68675	2.66574
C	0.307407	-3.06589	-1.68004
C	-2.92991	-3.56247	-0.693788
C	2.59544	-1.32903	1.8717
C	-2.82384	3.51502	0.657996
C	-0.695308	-1.11064	-0.683394
C	2.40597	1.25581	-1.76541
C	2.6656	0.158693	1.91168
C	2.70882	-3.37829	-1.6932
H	3.70488	-2.99088	-1.54168
C	3.76276	-0.668555	-2.61168
C	0.03209	4.25419	2.09516
H	-0.967004	4.66175	2.18077
C	-2.26898	-2.73351	-1.79018
C	2.5996	3.29133	1.79278
H	3.60709	2.93683	1.64093
C	5.03968	0.977256	2.00618
O	-4.83917	2.02373	-3.54646
C	0.167884	-4.42056	-2.00917
H	-0.822667	-4.85192	-2.09794
C	-2.35732	2.58607	1.77297
C	-3.37719	1.48899	2.08744
C	1.15875	1.8288	-2.02748
C	-3.59356	4.63265	0.956402
C	-4.11315	-4.24713	-0.957783
C	3.47104	2.1227	-1.49702
H	4.46589	1.71625	-1.34488
C	2.54895	-4.72041	-2.01135
H	3.42276	-5.35534	-2.11554
C	3.71539	-2.10292	1.54692
H	4.66596	-1.6156	1.35763
C	0.944881	3.19491	-1.92294
H	-0.046566	3.59227	-2.0995
C	1.41542	-2.00768	2.18457
C	-3.11373	-1.55749	-2.29438
C	2.41913	-4.12939	1.65909
C	2.40004	4.63166	2.0897
H	3.2538	5.29558	2.17838
C	2.00306	4.03155	-1.56729
C	1.31304	-3.38693	2.07389
H	0.371028	-3.87043	2.30197
C	-3.11258	0.585058	3.11461
C	6.14666	1.43095	2.70062
H	7.07713	1.66419	2.19456
C	1.27336	-5.24197	-2.17543
H	1.13382	-6.29148	-2.41672
C	3.2769	3.4894	-1.39535
H	4.09313	4.15815	-1.1455
C	3.67941	-0.788106	-3.99359
H	2.73386	-0.58497	-4.4868
C	-4.55822	1.31762	1.36376
H	-4.79829	2.00086	0.557915
C	-2.39746	-3.66075	0.593422
H	-1.46907	-3.15368	0.827849
C	3.63296	-3.47996	1.43788
H	4.49069	-4.0749	1.1442
C	1.10936	5.11261	2.25236
H	0.934678	6.15956	2.48135
C	3.79337	0.852982	4.04422
H	2.87367	0.626072	4.5745
C	4.99567	-0.921934	-2.00054
C	-2.57104	3.23916	-0.690741
H	-1.98017	2.3733	-0.961639
C	-4.29014	-1.12334	-1.7018
H	-4.70768	-1.6678	-0.86239
C	-5.40852	0.25501	1.61888
H	-6.31388	0.106953	1.03953
C	-2.60225	-0.800699	-3.35763
C	-4.77627	-4.9775	0.023982
H	-5.70313	-5.48046	-0.222427
C	-4.11869	5.45407	-0.040778
H	-4.71756	6.31219	0.23834
C	6.10031	-1.29625	-2.74476
H	7.05744	-1.499	-2.27669
C	5.99612	-1.4284	-4.13098
C	-3.95233	-0.488655	3.38406
H	-3.69227	-1.18334	4.17303
C	-4.23979	-5.04008	1.30842
C	-4.9185	0.057011	-2.10484
H	-5.81608	0.376982	-1.59024
C	4.77793	-1.17375	-4.75722
H	4.67023	-1.26886	-5.83053
C	-5.10179	-0.670502	2.61505
C	6.07946	1.60692	4.08452
C	4.89533	1.31696	4.75828
H	4.81614	1.44545	5.83061
C	-3.03635	-4.39151	1.5807
H	-2.62332	-4.46427	2.58172
C	-4.35893	0.825464	-3.11754
C	-3.8745	5.14654	-1.37627
C	-3.2042	0.371711	-3.76446
H	-2.7919	0.972014	-4.56855
C	-3.08654	4.03844	-1.69534
H	-2.93128	3.79573	-2.74061
C	0.581622	5.91317	-1.32942
H	0.081203	5.85256	-2.30371
H	0.70311	6.96206	-1.05589
H	-0.032235	5.40719	-0.575723
C	1.15432	-6.12129	1.42972
H	1.35479	-7.15013	1.12841
H	0.479299	-5.65402	0.703337
H	0.680418	-6.12546	2.41931
C	-5.15638	6.98486	-2.16878
H	-5.43751	7.39431	-3.13959
H	-4.59485	7.74162	-1.60682
H	-6.06444	6.72638	-1.60927
C	-6.05861	-6.32071	2.14631
H	-5.99033	-7.11545	1.39317
H	-6.82384	-5.59816	1.83529
H	-6.34461	-6.75948	3.10302
C	7.08211	-1.95975	-6.17632
H	8.08259	-2.26552	-6.48417
H	6.82329	-1.01772	-6.67584
H	6.36145	-2.73197	-6.47347
C	7.20058	2.26463	6.07324
H	8.19377	2.62937	6.33735
H	7.0039	1.33047	6.61417
H	6.45221	3.01183	6.36586
C	-5.90231	2.61083	-2.82605
H	-6.02699	3.61274	-3.23809
H	-5.66053	2.69698	-1.76055
H	-6.83162	2.03968	-2.94527
C	-5.66399	-2.71102	3.69651
H	-4.70454	-3.18663	3.47047
H	-6.45404	-3.45793	3.61089
H	-5.64853	-2.31828	4.72119
H	-2.13824	-3.39332	-2.65584
H	-2.28665	3.19229	2.68358
1c-2H (p-quinoid form A)
SCF Done: E(RCAM-B3LYP) = -4400.65895553 A.U. after 6 cycles
Atom	X	Y	Z
C	-0.651124	-5.02692	-0.656145
H	0.386349	-5.28918	-0.771126
C	-0.994848	-3.66186	-0.439749
C	-1.5923	-6.00972	-0.757675
C	-2.38292	-3.33071	-0.374196
C	0.004994	-2.65135	-0.357167
C	-2.96056	-5.68606	-0.646948
C	-3.33723	-4.38634	-0.467401
C	-2.79318	-1.96981	-0.286153
C	-0.406842	-1.32129	-0.375109
C	-1.80986	-1.01172	-0.381633
H	-1.28622	-7.03599	-0.934698
C	1.49301	-2.9807	-0.222746
H	-3.71393	-6.463	-0.732169
H	-4.39376	-4.15442	-0.452352
C	-4.27954	-1.65993	-0.151206
C	-0.391786	1.00602	-0.758858
C	0.264735	2.27632	-1.14463
C	0.374999	-0.098559	-0.522013
C	1.41995	1.99417	-2.04845
C	1.84096	0.19531	-0.475689
C	2.22444	0.886389	-1.74252
C	1.64529	2.71015	-3.22046
C	3.20158	0.478041	-2.64185
C	2.64859	2.31747	-4.09788
C	3.4151	1.19331	-3.81517
C	-0.041826	3.51826	-0.702705
C	2.57459	0.21633	0.663416
H	1.02374	3.57012	-3.44618
H	3.76973	-0.420229	-2.44837
H	2.81256	2.87569	-5.01446
H	4.17279	0.855445	-4.51563
C	1.75481	-4.08812	0.821902
C	2.36162	-2.99781	-1.48812
C	-4.64	-0.41283	0.659888
C	-5.00427	-1.7511	-1.48957
C	-1.30902	3.82405	0.025725
C	0.932851	4.64295	-0.865712
C	3.95477	0.796916	0.683688
C	2.01899	-0.213203	1.98843
C	1.94438	-2.95071	-2.83474
C	3.73485	-2.98174	-1.24097
C	4.70097	-2.94691	-2.23789
C	2.91535	-2.90974	-3.83487
C	4.27891	-2.90602	-3.56283
H	4.06822	-3.02602	-0.208651
H	5.75016	-2.94504	-1.96854
C	0.505724	-2.92768	-3.29248
H	2.61521	-2.86553	-4.87647
O	5.10608	-2.8521	-4.64266
C	2.39825	-5.321	0.650681
C	1.29444	-3.7662	2.10788
C	1.47812	-4.58538	3.19979
C	2.59028	-6.15221	1.76625
C	2.14913	-5.79575	3.03206
H	0.770595	-2.82664	2.24844
H	1.12237	-4.30267	4.18452
C	2.89245	-5.87348	-0.669402
H	3.08846	-7.10179	1.60944
O	2.31002	-6.55337	4.15263
C	4.25858	1.92108	1.48347
C	4.97982	0.23574	-0.070596
C	6.26901	0.756096	-0.093329
C	5.54235	2.44848	1.45026
C	6.55002	1.88396	0.668562
H	4.77323	-0.658408	-0.642767
H	7.02629	0.277061	-0.701521
C	3.24016	2.56746	2.38673
H	5.79169	3.32268	2.0434
O	7.76107	2.50025	0.72919
C	2.76148	-0.993361	2.90311
C	0.754277	0.226119	2.38866
C	0.198391	-0.092289	3.62109
C	2.21168	-1.29408	4.14253
C	0.937205	-0.869099	4.50876
H	0.17831	0.853485	1.7217
H	-0.790694	0.274065	3.86592
C	4.11834	-1.565	2.58154
H	2.75675	-1.91693	4.84395
O	0.505832	-1.27	5.7335
C	-4.36532	-1.39649	-2.67942
C	-6.33513	-2.18534	-1.54894
C	-6.98748	-2.25598	-2.78219
C	-5.0116	-1.46181	-3.90034
C	-6.33389	-1.89661	-3.95733
C	-7.08752	-2.57708	-0.301868
H	-8.01549	-2.59761	-2.8052
H	-3.33322	-1.06597	-2.64958
H	-4.51156	-1.18608	-4.8221
O	-6.8967	-1.93582	-5.19598
C	-1.33158	4.20639	1.37422
C	-2.51495	3.81654	-0.685346
C	-3.70649	4.21785	-0.11275
C	-2.53615	4.60744	1.95312
C	-3.71469	4.64109	1.21441
H	-2.50328	3.51275	-1.72753
H	-4.63306	4.22537	-0.674837
C	-0.098914	4.15171	2.23653
H	-2.53425	4.89558	2.99701
O	-4.90566	5.08347	1.6995
C	-5.45992	0.574483	0.125765
C	-4.26792	-0.311177	2.01762
C	-4.7569	0.743451	2.77609
C	-5.95828	1.62368	0.891444
C	-5.62118	1.69462	2.23608
H	-4.50802	0.824921	3.82967
H	-5.74198	0.515896	-0.919182
H	-6.60665	2.36057	0.434512
O	-6.10327	2.63177	3.1018
C	2.26201	4.42048	-0.469065
C	0.592727	5.91739	-1.3434
C	1.57239	6.91447	-1.3984
C	3.22478	5.40535	-0.517791
C	2.87796	6.67336	-0.983434
C	-0.787944	6.25937	-1.84437
H	1.29112	7.88736	-1.78344
H	2.5442	3.43616	-0.118133
H	4.24495	5.21172	-0.205115
O	3.87538	7.59642	-1.00091
C	2.9737	-7.78968	4.02703
C	6.49395	-2.79482	-4.40325
C	-7.26893	3.32984	2.70704
C	-8.22983	-2.3797	-5.30773
C	-4.94247	5.55475	3.03157
C	3.5763	8.89398	-1.46489
C	8.80536	1.9809	-0.062714
C	-0.804892	-0.915349	6.11859
H	-7.05985	4.02529	1.88901
H	-8.06113	2.63298	2.4075
H	-7.59575	3.89223	3.58333
H	-8.34439	-3.41156	-4.95216
H	-8.92054	-1.73254	-4.75222
H	-8.47582	-2.3375	-6.36947
H	3.2453	8.88323	-2.51097
H	2.8043	9.37503	-0.851187
H	4.50273	9.46431	-1.38815
H	-4.73435	4.74664	3.74026
H	-4.23769	6.38089	3.18266
H	-5.95757	5.9185	3.19378
H	2.43843	-8.47065	3.35295
H	4.00097	-7.66316	3.66161
H	3.00026	-8.22401	5.0273
H	9.0557	0.951048	0.22238
H	8.55229	2.00444	-1.13018
H	9.66979	2.62154	0.115597
H	6.76578	-1.90763	-3.81643
H	6.85319	-3.69081	-3.8812
H	6.97007	-2.73658	-5.38267
H	-0.926388	0.173012	6.18546
H	-1.55033	-1.31589	5.42037
H	-0.960954	-1.35492	7.10424
S	-2.10376	0.71265	-0.583004
C	-3.36727	-1.32317	2.67924
H	4.16467	-1.92379	1.55276
H	4.91015	-0.81853	2.69408
H	4.33879	-2.40773	3.24102
H	0.176549	3.11337	2.44837
H	0.760173	4.62296	1.75491
H	-0.267267	4.648	3.19588
H	2.25702	2.61192	1.92013
H	3.12341	2.00067	3.3162
H	3.54008	3.5871	2.64221
H	-1.18102	5.47791	-2.49993
H	-1.50201	6.3722	-1.02392
H	-0.770803	7.19504	-2.40962
H	-3.64011	-2.35216	2.42519
H	-2.32498	-1.1917	2.37179
H	-3.41359	-1.22473	3.76758
H	-6.64938	-3.46248	0.174872
H	-7.07429	-1.77296	0.440056
H	-8.1302	-2.81218	-0.529261
H	-0.062078	-3.78122	-2.91864
H	-0.008476	-2.02427	-2.95632
H	0.46256	-2.94931	-4.38397
H	2.29539	-5.54901	-1.52199
H	3.91953	-5.56179	-0.880964
H	2.87542	-6.96694	-0.642279
H	-4.67173	-2.47346	0.465195
H	1.88127	-2.10676	0.297435
1c-2H (σ-bond form B)
SCF Done: E(RCAM-B3LYP) = -4400.61353429 A.U. after 6 cycles
Atom	X	Y	Z
C	2.25933	-3.27096	2.10246
H	3.26549	-2.89805	2.0332
C	1.1946	-2.5067	1.54865
C	2.05251	-4.4557	2.75268
C	-0.134785	-2.97389	1.79493
C	1.40115	-1.26982	0.839787
C	0.748354	-4.9651	2.89171
C	-0.311737	-4.23209	2.43739
C	-1.27524	-2.18208	1.44473
C	0.287861	-0.608985	0.396167
C	-1.02955	-1.05171	0.707275
H	2.89947	-5.00167	3.156
C	2.80644	-0.717901	0.556411
H	0.581721	-5.92604	3.36855
H	-1.31124	-4.63388	2.54453
C	-2.63908	-2.5445	2.04662
C	-1.02948	1.0517	-0.707507
C	-1.27508	2.18204	-1.44504
C	0.287898	0.608912	-0.39635
C	-0.134591	2.97377	-1.79525
C	1.40124	1.26972	-0.839891
C	1.19476	2.50658	-1.54882
C	-0.311482	4.23193	-2.43779
C	2.25956	3.27081	-2.10255
C	0.748657	4.96491	-2.89203
C	2.0528	4.45552	-2.75284
C	-2.6389	2.54458	-2.04686
C	2.80649	0.717788	-0.556389
H	-1.31097	4.63372	-2.54505
H	3.2657	2.89789	-2.03316
H	0.582076	5.92583	-3.36896
H	2.8998	5.00148	-3.1561
C	3.47627	-0.275091	1.899
C	3.56456	-1.9012	-0.14913
C	-3.43183	-1.28419	2.43635
C	-3.42681	-3.69513	1.41871
C	-3.42645	3.69528	-1.41885
C	-3.43183	1.28433	-2.43649
C	3.56455	1.90111	0.149177
C	3.47638	0.274944	-1.89893
C	3.02343	-2.59212	-1.26871
C	4.79838	-2.365	0.307499
C	5.56417	-3.32637	-0.342793
C	3.80058	-3.5318	-1.93329
C	5.07988	-3.87967	-1.51619
H	5.21187	-1.9722	1.22378
H	6.52245	-3.60919	0.075174
C	1.62322	-2.43341	-1.80835
H	3.4107	-4.02261	-2.81873
O	5.75457	-4.76133	-2.30833
C	2.87119	-0.099175	3.17686
C	4.81793	0.126405	1.81557
C	5.55896	0.692833	2.83532
C	3.62764	0.47004	4.20629
C	4.93888	0.893371	4.05948
H	5.32361	0.038093	0.87029
H	6.57592	1.0095	2.64269
C	1.4588	-0.434052	3.6326
H	3.16825	0.633549	5.17508
O	5.51326	1.49012	5.13605
C	3.02337	2.59204	1.26873
C	4.79842	2.36486	-0.307372
C	5.56421	3.32617	0.342994
C	3.80052	3.53168	1.93337
C	5.07986	3.87949	1.51637
H	5.21197	1.97203	-1.22362
H	6.52254	3.60895	-0.074896
C	1.62312	2.43341	1.80829
H	3.41059	4.02248	2.8188
O	5.75455	4.7611	2.30858
C	2.87136	0.09906	-3.17683
C	4.81801	-0.126578	-1.81543
C	5.55909	-0.693023	-2.83515
C	3.62785	-0.470148	-4.20622
C	4.93908	-0.893532	-4.05935
H	5.32366	-0.038273	-0.870126
H	6.57604	-1.00971	-2.64247
C	1.45902	0.433996	-3.63262
H	3.1685	-0.63363	-5.17504
O	5.51347	-1.49029	-5.1359
C	-3.44706	-4.07605	0.061389
C	-4.21909	-4.41625	2.31064
C	-5.05429	-5.45701	1.92235
C	-4.27842	-5.12279	-0.324777
C	-5.08645	-5.81045	0.577967
H	-4.20592	-4.13162	3.3601
H	-5.65454	-5.97015	2.66318
C	-2.63646	-3.40423	-1.01649
H	-4.31366	-5.43083	-1.36483
O	-5.85563	-6.80098	0.051107
C	-3.44652	4.07615	-0.061521
C	-4.21876	4.41651	-2.31068
C	-5.05387	5.45728	-1.92226
C	-4.27782	5.1229	0.324775
C	-5.08591	5.81063	-0.577853
H	-4.20568	4.13194	-3.36015
H	-5.65414	5.97051	-2.66301
C	-2.63582	3.40428	1.01625
H	-4.31292	5.43091	1.36484
O	-5.85503	6.80115	-0.050863
C	-4.67087	-0.854268	1.94847
C	-2.77616	-0.468847	3.37323
C	-3.26032	0.758264	3.76762
C	-5.17287	0.387473	2.36842
C	-4.469	1.20881	3.23702
H	-1.82012	-0.802024	3.76937
H	-2.71995	1.38993	4.46379
C	-5.49441	-1.60843	0.932466
H	-6.12158	0.715032	1.9624
O	-4.86328	2.45308	3.62069
C	-2.77628	0.468861	-3.37335
C	-4.6709	0.85455	-1.94854
C	-5.17302	-0.387174	-2.3684
C	-3.26057	-0.758221	-3.76766
C	-4.46927	-1.20862	-3.23699
C	-5.49431	1.6088	-0.932501
H	-6.12174	-0.714629	-1.96231
H	-1.82022	0.801914	-3.76955
H	-2.72029	-1.38997	-4.46383
O	-4.86367	-2.45289	-3.62057
C	6.6825	2.25136	4.90615
C	7.02828	-5.1849	-1.87473
C	-5.99479	3.01747	2.99028
C	-6.68545	-7.52885	0.929046
C	-6.68498	7.52902	-0.928667
C	-5.99519	-3.01714	-2.99005
C	7.02821	5.18478	1.87495
C	6.6827	-2.25154	-4.90597
H	-5.85451	3.09028	1.90516
H	-6.90556	2.44422	3.20313
H	-6.10108	4.02124	3.40344
H	-6.10133	-8.05299	1.69586
H	-7.42036	-6.87978	1.4219
H	-7.20939	-8.26185	0.314611
H	-5.85481	-3.08996	-1.90495
H	-6.90592	-2.44381	-3.20282
H	-6.10162	-4.02091	-3.4032
H	-6.10098	8.05325	-1.69551
H	-7.41992	6.87994	-1.42148
H	-7.20889	8.26196	-0.31413
H	7.53102	1.61833	4.61723
H	6.51186	3.0121	4.13398
H	6.91546	2.74031	5.85307
H	7.72804	4.34283	1.79564
H	6.97473	5.69553	0.90563
H	7.39066	5.88361	2.62978
H	7.72803	-4.34288	-1.79541
H	6.97487	-5.69567	-0.905419
H	7.39079	-5.88368	-2.62957
H	7.53121	-1.61852	-4.61697
H	6.51201	-3.01232	-4.13384
H	6.91571	-2.74045	-5.8529
S	-2.24819	4.2e-05	-9.5e-05
H	-2.81043	2.3278	1.05398
H	-1.56292	3.55071	0.862916
H	-2.90074	3.80382	1.998
H	-4.93023	1.77619	-0.013329
H	-5.82087	2.58417	-1.29876
H	-6.38383	1.03081	-0.668616
H	0.680393	-0.235853	2.90169
H	1.38016	-1.48722	3.91243
H	1.22535	0.158578	4.52017
H	0.922372	3.04185	1.22621
H	1.25899	1.41447	1.78176
H	1.58289	2.77081	2.84653
H	0.680576	0.235874	-2.90173
H	1.38045	1.48716	-3.9125
H	1.22555	-0.158657	-4.52018
H	0.922405	-3.04179	-1.22628
H	1.25915	-1.41444	-1.78185
H	1.583	-2.77081	-2.84659
H	-2.81059	-2.32767	-1.05388
H	-1.56357	-3.55122	-0.863601
H	-2.90193	-3.80338	-1.99827
H	-4.93047	-1.7757	0.013182
H	-5.82088	-2.58385	1.29868
H	-6.38399	-1.03043	0.668785
H	-2.36074	-2.94466	3.02612
H	-2.36063	2.9447	-3.02639
1c-2H (o-diphenoquinoid form C)
SCF Done: E(RCAM-B3LYP) = -4400.67787680 A.U. after 6 cycles
Atom	X	Y	Z
S 1.89847121 -0.05892830 0.04221564
O 4.66619441 5.18201418 3.19589556
O -6.93286608 2.80526298 -4.72698641
O -2.58741358 -5.16795460 -1.98866798
O -2.37483962 5.28128370 1.84213713
O 5.25553747 -1.69491260 -3.43897156
O 4.69774382 -5.31934003 -3.08069155
O 5.40629290 1.25117664 3.40504996
C -1.81601078 -1.14092293 1.11323117
C -0.68567180 -0.53545554 0.39029353
C -0.63850966 0.54812807 -0.43520187
C -1.70551025 1.21309543 -1.20113383
C -3.74560956 1.12214528 -2.65154636
C -1.51322734 2.68578580 -1.32937802
C -0.18145488 3.17505659 -1.36774623
C -2.60975844 0.48877602 -1.91188679
C -2.54905246 -1.00034109 -2.04160346
C 2.97569918 3.49800516 -0.22503153
C 0.71003113 1.05153295 -0.64101397
C -1.71810806 -2.62380673 1.23030288
C 4.10286196 4.32135440 -0.36078422
C -2.69749259 -0.36677023 1.79933838
C 3.26906797 1.67601508 -2.00730400
C 0.96345872 2.27184459 -1.16983681
C -2.56017099 1.11778332 1.92779099
C 0.62222805 -1.11798600 0.64399070
C -0.42161420 -3.19815136 1.28939853
C -3.63144526 1.49497561 -4.00243880
C 2.37795688 2.78477456 -1.43649928
H 2.28212443 3.52840256 -2.23524312
C -2.56376225 3.59808529 -1.43143992
H -3.58006382 3.24414404 -1.36365063
O -7.33009853 -2.41904495 4.31175324
C 4.68080832 4.89873688 0.77287843
H 5.56134327 5.51699604 0.64510395
C 4.33485693 1.14684670 -1.29335616
H 4.58802536 1.56946480 -0.32713158
C 0.02571418 4.55295052 -1.52050746
H 1.03456065 4.94803881 -1.51472543
C 4.14430910 4.68365903 2.03933079
C 2.96209426 1.11388056 -3.26523755
C 0.78316372 -2.36593463 1.14356703
C -1.40393075 1.75819563 2.40703656
C -3.88717120 -0.93479832 2.50674573
C 2.74409418 -3.68578400 0.21740692
C -1.41278123 -1.69775426 -2.48839558
C -4.96015349 1.32006673 -2.00445839
H -5.04206012 1.05913835 -0.95376505
C 2.42861115 3.33273952 1.04874397
H 1.53339821 2.73649220 1.16568405
C -3.69479441 -1.74920248 -1.73252776
H -4.60400126 -1.22689079 -1.45838121
C -6.06233489 1.87659038 -2.64857149
H -6.98692651 2.01629490 -2.10275333
C -0.30613658 -4.58907280 1.41923900
H 0.67539526 -5.04782592 1.42576496
C 5.05181768 0.03901754 -1.74002391
H 5.85881862 -0.35099504 -1.13323683
C -2.33653356 4.95929321 -1.57780575
H -3.17918427 5.64033631 -1.63598491
C 4.68157889 -0.56868599 -2.93167288
C -2.82661494 -3.46872888 1.29537716
H -3.81712243 -3.05096201 1.21072286
C 2.15347336 -2.97699737 1.43433626
H 1.98898660 -3.73267163 2.20965235
C 4.23708004 -1.49101896 1.37357764
H 4.48387620 -1.92344924 0.41114752
C -1.03551071 5.43848265 -1.62822264
H -0.84227721 6.50179093 -1.73362110
C -2.68994227 -4.84376695 1.42305495
H -3.57548108 -5.47014909 1.45101200
C -1.33437476 3.15416308 2.38828336
H -0.41996099 3.62461111 2.73215172
C 3.10486949 -1.94465506 2.05088861
C -1.41691161 -3.09536999 -2.47879019
H -0.51685749 -3.61061646 -2.79498365
C -5.93984470 2.24755029 -3.98329205
C 3.65815188 -0.00473524 -3.69684405
H 3.41691112 -0.47072177 -4.64720651
C -2.39826937 3.92894302 1.94390193
C -3.58981630 3.30139615 1.58172279
H -4.43041878 3.91153425 1.27110545
C -2.53489610 -3.81531533 -2.07687392
C 4.71313898 4.59548238 -1.71137652
H 5.06986094 3.67513157 -2.18224798
H 5.55480364 5.28781838 -1.63155222
H 3.98146040 5.04018297 -2.39600311
C -3.65418184 1.92390884 1.57726754
H -4.58072511 1.44850821 1.27734465
C 3.79258930 -4.61641534 0.36544094
C 2.99092069 3.91578465 2.16950561
H 2.55562754 3.77955676 3.15356474
C -0.21060201 1.03341933 2.97692224
H 0.66616226 1.11263696 2.32892917
H -0.40162828 -0.02582183 3.12788992
H 0.06332629 1.47028537 3.94352066
C -4.72529407 2.05503841 -4.64389570
H -4.65961717 2.36104750 -5.68304763
C 1.90657013 1.71626680 -4.15665346
H 2.20531298 2.71619663 -4.49364035
H 0.94991155 1.82927258 -3.64174506
H 1.74313974 1.10101079 -5.04464244
C -0.16733572 -1.03108794 -3.01536109
H -0.30992897 0.03168736 -3.19207223
H 0.13251352 -1.49544782 -3.96105797
H 0.67645482 -1.13001156 -2.32808102
C 2.80543246 -1.37492682 3.29834244
C -1.42354298 -5.40643684 1.48921569
H -1.30079540 -6.48174115 1.57710096
C -3.83094178 -1.31531111 3.85015313
C -3.70277858 -3.12811241 -1.74712220
H -4.58411560 -3.69515757 -1.46958492
C 2.31568352 -3.37878002 -1.06721257
H 1.48866537 -2.69520514 -1.19812188
C 4.65061985 0.18183993 3.04218916
C 5.00972016 -0.44962834 1.85555984
H 5.86854712 -0.07840177 1.30708160
C 3.98583662 -4.78295190 -2.05192637
C 3.57008057 -0.30887740 3.77357781
H 3.30520813 0.13480750 4.72605294
C 2.91903219 -3.90717844 -2.20378613
H 2.57017023 -3.59816880 -3.18067405
C -4.97430744 -1.81909240 4.47381224
H -4.90684911 -2.11848997 5.51290423
C 4.39470457 -5.14815402 -0.76721748
H 5.21469704 -5.85365787 -0.67633800
C 1.67667158 -1.90009570 4.14838630
H 1.87043325 -2.93295701 4.46169818
H 0.72734195 -1.90778989 3.60787755
H 1.54734224 -1.29741021 5.05074298
C -5.10005883 -1.06303825 1.82239792
H -5.13876168 -0.79578294 0.77074910
C -8.17980601 3.02499632 -4.10621198
H -8.09282806 3.71527954 -3.25756465
H -8.62922006 2.08630144 -3.75839566
H -8.82307784 3.47042553 -4.86588001
C -6.17431563 -1.93914385 3.77863133
C 4.27944845 -5.02906011 1.73038961
H 5.09826108 -5.74853141 1.65581114
H 3.47809029 -5.49677396 2.31448766
H 4.63148898 -4.16650791 2.30417374
C -1.37459905 -5.88246204 -2.11358980
H -0.62672603 -5.52154231 -1.39825994
H -0.96847609 -5.81557922 -3.13067550
H -1.61399008 -6.92369909 -1.89414590
C -2.54168644 -1.20878479 4.61820048
H -2.66200162 -1.54698809 5.65055885
H -2.18329674 -0.17495860 4.63721537
H -1.76030129 -1.81669037 4.15001767
C -2.33102470 1.31207924 -4.73497143
H -2.03438217 0.25871013 -4.74525960
H -1.52847433 1.87314979 -4.24455161
H -2.40512314 1.65694705 -5.76915075
C 5.83402322 5.96952689 3.11177699
H 6.08166505 6.25541437 4.13481289
H 5.66858908 6.87539695 2.51542558
H 6.67061477 5.40540838 2.68115784
C -6.23510169 -1.55621631 2.43919247
H -7.17378217 -1.66190006 1.90679808
C 4.35070927 -4.91837267 -4.39326848
H 3.32839390 -5.22470690 -4.64785083
H 5.05049081 -5.42676555 -5.05771985
H 4.44724235 -3.83330706 -4.51450742
C 6.22499017 -2.35220460 -2.64535859
H 5.82082565 -2.61749510 -1.66225196
H 7.12300089 -1.73509915 -2.52058486
H 6.48067343 -3.27089043 -3.17285698
C -7.32116406 -2.82965622 5.66096496
H -7.07065171 -2.00045589 6.33446011
H -6.61450267 -3.65215246 5.82860439
H -8.33217297 -3.17558665 5.87907309
C -1.12781929 5.93024717 1.98967118
H -0.75186836 5.85596413 3.01772014
H -1.30415419 6.97970107 1.75059009
H -0.38297183 5.51914826 1.29867070
C 4.99031609 2.01397766 4.51793602
H 5.11613812 1.45861023 5.45617865
H 3.94547558 2.32626232 4.41858643
H 5.61682649 2.90564334 4.52983899
1a2+ (p-quinoid form A)
SCF Done: E(RCAM-B3LYP) = -4878.35573608 A.U. after 7 cycles
Atom	X	Y	Z
S	-1.96026	0.800618	-0.770773
F	2.7525	-1.90628	2.94944
F	-6.02309	1.07787	0.11305
F	-3.70372	-2.25766	-2.20875
O	8.02309	0.175889	1.73881
O	-0.815489	0.253326	5.26194
O	4.56444	-6.25751	2.35136
O	3.57198	7.83701	-1.41421
F	-0.484989	3.77463	1.43625
O	-8.29395	-3.18501	-2.73735
F	2.72964	3.34305	-0.139371
O	1.794	-1.51209	-6.03426
O	-4.44683	2.97406	4.11563
O	-4.99393	4.71323	0.682693
C	-0.425778	-1.29887	-0.342033
C	1.35498	-2.86413	-2.12596
C	1.10324	-3.20229	-0.748239
C	1.06515	4.51521	-1.3314
C	-0.170615	-2.66778	-0.222781
C	0.141895	3.36618	-1.26369
C	-2.78788	-1.66348	0.21999
C	1.95302	-4.03852	0.012709
C	1.63323	-0.120196	1.90696
C	2.54964	0.630281	-1.69526
F	0.933443	-3.43697	2.06892
C	3.94579	-0.042207	0.92833
C	1.92325	-0.068156	-0.541074
C	-1.76585	-0.839092	-0.19564
C	-0.237632	0.914254	-1.08091
C	5.82828	1.20056	1.86728
H	6.15878	2.10269	2.3636
C	-3.44187	-0.007977	2.43898
H	-2.70073	-0.787993	2.56399
C	2.27487	2.4402	-3.28141
H	1.68579	3.26187	-3.67287
C	0.449941	-0.202581	-0.702752
C	-0.078405	1.03975	3.19082
H	-0.760292	1.87353	3.30002
C	3.20922	5.53663	-0.74659
H	4.16833	5.40916	-0.263931
C	-4.15091	-1.09783	0.340888
C	-5.25577	0.987367	1.20169
C	3.79371	0.3541	-2.25403
H	4.39051	-0.454982	-1.85715
C	0.50984	2.08801	-1.53337
C	6.69458	0.16757	1.51118
C	2.48569	-0.147881	0.690631
C	3.75153	-5.594	1.55242
C	3.50377	2.13411	-3.85275
H	3.86596	2.71312	-4.69613
C	-5.1966	-1.59974	-0.48175
C	-4.32015	-0.076353	1.31114
C	2.76999	-4.81965	2.19279
H	2.71466	-4.7925	3.27277
C	1.80006	1.71983	-2.18771
C	1.89043	-4.10296	1.43695
C	2.83307	-2.19797	-3.97296
H	3.84443	-1.98198	-4.28458
C	2.81102	6.7309	-1.34654
C	0.2578	-2.63894	-3.00863
H	-0.74527	-2.82013	-2.64226
C	0.041924	0.10159	4.22226
C	-1.231	3.6986	-0.793414
C	2.92064	-4.89344	-0.589159
H	2.93451	-4.9789	-1.66773
C	2.3304	4.46863	-0.750949
C	0.706355	0.922455	2.06566
H	0.649274	1.68704	1.30258
C	2.62847	-2.63471	-2.68692
C	4.48139	1.06205	1.57722
C	-7.26143	-2.69893	-2.07303
C	-2.51853	-3.04006	0.471616
C	1.00571	-0.901051	4.13649
H	1.17719	-1.62482	4.92154
C	4.27167	1.1035	-3.32359
H	5.24815	0.878735	-3.74228
C	6.18841	-0.973879	0.877739
H	6.8788	-1.76976	0.623827
C	-4.94773	-2.21934	-1.73154
C	1.72345	-1.9726	-4.7943
C	-1.21594	-3.55741	0.19874
C	4.8387	-1.06818	0.600766
H	4.44906	-1.95932	0.123316
C	3.79559	-5.65123	0.139136
H	4.49893	-6.29882	-0.366471
C	-1.03398	-4.96272	0.315805
H	-0.082839	-5.40337	0.051007
C	1.79405	-0.958953	2.99591
C	-5.35043	2.005	2.11089
H	-6.03954	2.81196	1.91574
C	-5.93543	-2.7435	-2.5286
H	-5.65889	-3.16893	-3.48323
C	-3.52285	-3.91275	0.968967
H	-4.49377	-3.50885	1.2298
C	1.53495	6.82839	-1.91954
H	1.24222	7.77005	-2.36842
C	-4.47173	2.01828	3.20711
C	0.427556	-2.22971	-4.30052
H	-0.414421	-2.07398	-4.96373
C	-3.52525	0.980705	3.37306
H	-2.86453	1.00071	4.23258
C	-7.55964	-2.11389	-0.81994
H	-8.589	-2.12502	-0.482939
C	-3.58222	4.16616	-1.2227
H	-4.38603	4.26292	-1.94013
C	-6.55971	-1.57601	-0.065582
H	-6.79427	-1.16953	0.910621
C	0.683752	5.74525	-1.89198
H	-0.307532	5.83743	-2.32398
C	8.59212	1.29685	2.39305
H	9.65817	1.08769	2.47385
H	8.17026	1.42854	3.39598
H	8.44499	2.21393	1.81103
C	-3.79539	4.38222	0.137006
C	-2.30469	3.83359	-1.66797
H	-2.13888	3.66346	-2.72721
C	-0.662626	-0.589878	6.39281
H	-0.833441	-1.64068	6.1313
H	-1.41438	-0.268664	7.11285
H	0.333651	-0.479751	6.83388
F	3.72102	-2.74077	-1.91985
C	-3.28849	-5.2503	1.11962
H	-4.06708	-5.90174	1.50139
C	-1.49099	3.92841	0.557559
C	-6.12483	4.78503	-0.173466
H	-6.32308	3.81178	-0.638208
H	-5.99181	5.54662	-0.94802
H	-6.96514	5.0668	0.461073
C	-2.03242	-5.78284	0.763365
H	-1.85387	-6.84917	0.851529
C	-2.73685	4.25187	1.04118
H	-2.88762	4.40787	2.10259
C	5.60765	-7.07409	1.80865
H	6.13934	-7.47251	2.67013
H	6.28736	-6.47382	1.1979
H	5.18755	-7.89506	1.22114
C	3.05898	-1.11016	-6.56418
H	3.74028	-1.96348	-6.63266
H	3.49433	-0.319756	-5.94482
H	2.84965	-0.72922	-7.56182
C	4.86673	7.8109	-0.837576
H	5.49859	7.05391	-1.31607
H	4.81677	7.61985	0.240388
H	5.291	8.79901	-1.01083
C	-8.10118	-3.81521	-4.00643
H	-7.45105	-4.68915	-3.9068
H	-7.68247	-3.10729	-4.72751
H	-9.09214	-4.1273	-4.32936
C	-5.37962	4.06269	4.04303
H	-5.25704	4.60825	3.10404
H	-5.13878	4.70308	4.88891
H	-6.40285	3.68911	4.14148
F	3.65824	2.05637	1.94284
1a2+ (σ-bond form B)
SCF Done: E(RCAM-B3LYP) = -4878.34749430 A.U. after 6 cycles
Atom	X	Y	Z
C	2.23518	-3.27264	2.06814
H	3.23634	-2.8883	1.9834
C	1.15759	-2.5453	1.50113
C	2.04725	-4.4419	2.7556
C	-0.156562	-3.0689	1.69078
C	1.34704	-1.29353	0.803058
C	0.751743	-4.94722	2.93857
C	-0.320826	-4.26311	2.42926
C	-1.30835	-2.32145	1.24136
C	0.23222	-0.614729	0.383074
C	-1.07048	-1.07647	0.660023
H	2.9008	-4.96273	3.17555
C	2.74885	-0.727211	0.483781
H	0.594632	-5.86138	3.50128
H	-1.31791	-4.63725	2.62183
C	-2.66842	-2.80447	1.32395
C	-1.07056	1.07667	-0.659624
C	-1.30853	2.32159	-1.24104
C	0.232175	0.614972	-0.382769
C	-0.15681	3.06912	-1.69048
C	1.34693	1.29377	-0.802914
C	1.15738	2.54557	-1.5009
C	-0.32116	4.26337	-2.42888
C	2.23491	3.273	-2.06793
C	0.751351	4.94756	-2.93819
C	2.04689	4.44229	-2.75531
C	-2.66868	2.8044	-1.32382
C	2.74879	0.72745	-0.483833
H	-1.31827	4.63748	-2.62138
H	3.23609	2.88872	-1.98325
H	0.594173	5.86175	-3.50084
H	2.9004	4.96319	-3.17527
C	3.48455	-0.43107	1.80651
C	3.41223	-1.86662	-0.332435
C	-3.64421	-1.87097	1.84665
C	-3.05781	-4.10787	0.904015
C	-3.05833	4.10773	-0.903943
C	-3.64421	1.87071	-1.84665
C	3.41221	1.86684	0.332371
C	3.48438	0.431331	-1.80665
C	2.76366	-2.35467	-1.47169
C	4.59915	-2.52676	-0.022651
C	5.13339	-3.5426	-0.809063
C	3.25341	-3.34282	-2.28844
C	4.46813	-3.9491	-1.96386
H	5.14233	-2.26574	0.874736
H	6.06185	-4.00734	-0.504242
F	1.58209	-1.80339	-1.82559
H	2.70373	-3.64503	-3.17065
O	4.89448	-4.90355	-2.81289
C	2.85627	-0.278729	3.05055
C	4.85567	-0.153464	1.83253
C	5.5586	0.209888	2.97046
C	3.51332	0.066158	4.21097
C	4.88182	0.320654	4.18583
H	5.41314	-0.193229	0.909035
H	6.61737	0.418239	2.89318
F	1.52479	-0.440332	3.18018
H	2.95473	0.16256	5.13324
O	5.44159	0.670208	5.35712
C	2.76367	2.35481	1.47168
C	4.59907	2.52706	0.022552
C	5.1333	3.54289	0.808991
C	3.2534	3.34294	2.28845
C	4.46808	3.9493	1.96384
H	5.1422	2.26615	-0.874891
H	6.06171	4.00771	0.504139
F	1.58212	1.80347	1.82558
H	2.70375	3.64509	3.1707
O	4.89442	4.90374	2.81289
C	2.85602	0.278975	-3.05064
C	4.85551	0.153741	-1.83276
C	5.55838	-0.209564	-2.97074
C	3.51303	-0.065843	-4.21113
C	4.88153	-0.320299	-4.18608
H	5.41303	0.193467	-0.909297
H	6.61715	-0.417892	-2.89353
F	1.52453	0.440522	-3.18023
H	2.95438	-0.162231	-5.13337
O	5.44124	-0.669801	-5.35741
C	-2.34038	-4.85162	-0.072745
C	-4.20943	-4.73892	1.43792
C	-4.60519	-5.99834	1.06335
C	-2.72394	-6.09579	-0.485895
C	-3.86002	-6.6925	0.087011
H	-4.76593	-4.22117	2.21091
H	-5.47091	-6.45187	1.52664
F	-1.27649	-4.3053	-0.651517
H	-2.16197	-6.62041	-1.24805
O	-4.14662	-7.90744	-0.352913
C	-2.34112	4.85161	0.07289
C	-4.20998	4.7386	-1.438
C	-4.60598	5.99796	-1.06349
C	-2.72493	6.09572	0.485984
C	-3.86105	6.69224	-0.087061
H	-4.7663	4.22077	-2.21106
H	-5.47171	6.45136	-1.52689
F	-1.27721	4.30547	0.651777
H	-2.16314	6.62045	1.24819
O	-4.14788	7.90714	0.352818
C	-4.91086	-1.65396	1.27784
C	-3.28242	-1.0045	2.91127
C	-4.10871	-0.006774	3.35127
C	-5.75033	-0.635759	1.67246
C	-5.34474	0.20977	2.71235
H	-2.31644	-1.15003	3.3815
H	-3.83111	0.644755	4.17081
F	-5.30304	-2.39403	0.230809
H	-6.69133	-0.510402	1.15644
O	-6.0576	1.23862	3.15968
C	-3.28208	1.00425	-2.91116
C	-4.91091	1.65346	-1.27801
C	-5.7501	0.635049	-1.67267
C	-4.10809	0.006302	-3.3512
C	-5.34417	-0.210475	-2.71243
F	-5.3034	2.3935	-0.231071
H	-6.69114	0.509511	-1.15676
H	-2.31607	1.14994	-3.38126
H	-3.83023	-0.645229	-4.17065
O	-6.05671	-1.23954	-3.15976
C	6.82296	0.989975	5.37884
C	6.12066	-5.55782	-2.53337
C	-7.26877	1.59414	2.49883
C	-5.27841	-8.61008	0.164981
C	-5.27973	8.6096	-0.165209
C	-7.26793	-1.59524	-2.49909
C	6.12055	5.55809	2.53333
C	6.82262	-0.989496	-5.37923
H	-7.06719	1.85141	1.45429
H	-8.00365	0.785474	2.56163
H	-7.64668	2.46708	3.02799
H	-5.17151	-8.77607	1.24078
H	-6.20263	-8.06448	-0.046051
H	-5.28881	-9.56594	-0.354827
H	-7.06648	-1.85241	-1.45451
H	-8.00295	-0.786719	-2.56208
H	-7.64558	-2.46829	-3.02827
H	-5.17273	8.77561	-1.24099
H	-6.20389	8.06385	0.045715
H	-5.29035	9.56546	0.354599
H	7.43502	0.132724	5.07695
H	7.0409	1.84487	4.72848
H	7.05271	1.25205	6.41076
H	6.9551	4.84757	2.51516
H	6.07736	6.09456	1.57882
H	6.27037	6.27176	3.34252
H	6.95517	-4.84726	-2.51525
H	6.07755	-6.09427	-1.57884
H	6.27048	-6.27151	-3.34253
H	7.43466	-0.132227	-5.07734
H	7.04065	-1.84441	-4.72892
H	7.05232	-1.25152	-6.41118
S	-2.28605	0.000101	0.000279
1a2+ (o-diphenoquinoid form C)
SCF Done: E(RCAM-B3LYP) = -4878.33014994 A.U. after 12 cycles
Atom	X	Y	Z
S	2.06395	0.057728	-0.051932
F	-0.309433	-1.08971	-2.64435
F	4.30332	-5.1445	0.468797
F	3.92077	5.41246	-0.858349
F	-0.334816	1.07069	2.5955
F	-5.08322	-1.54359	1.08058
F	1.95284	-2.18758	3.19738
F	1.97712	1.91129	-3.19836
F	-5.19686	1.16714	-1.0229
O	-2.91303	-5.04953	-2.2989
O	-3.23023	4.82552	2.32513
O	-6.39694	2.92457	-5.17276
O	3.16879	-6.11404	-4.01242
O	6.52168	-1.38751	3.99691
O	-6.07757	-3.35673	5.26007
C	-1.6369	1.25513	-1.02503
C	-1.52724	-1.37179	1.01477
C	-0.517658	0.566485	-0.371654
O	2.63808	6.9006	3.44425
C	-0.47493	-0.606267	0.338525
C	-1.54462	2.73474	-0.986652
C	-1.33425	-2.84308	0.975373
C	-0.026099	-3.36636	0.877834
C	0.931308	2.51249	-0.776955
C	-2.5295	0.572307	-1.78442
C	1.10147	-2.4489	0.691861
C	0.864679	-1.1247	0.462998
C	-3.37931	-1.4905	2.70073
C	-0.273909	3.34655	-0.938134
C	2.42242	4.09013	0.402001
C	-2.58643	0.724163	1.92652
C	2.72043	-3.76775	-0.624327
C	0.781785	1.1646	-0.533889
C	-2.56177	-0.909684	-1.91744
C	-2.45294	-0.750598	1.7907
C	-2.68019	3.54708	-0.99874
H	-3.65349	3.08993	-0.919914
C	-3.52372	1.24516	-2.67455
C	0.169516	-4.75201	0.955823
H	1.17407	-5.15815	0.949816
C	2.25117	3.09323	-0.627179
C	-2.40474	-3.738	1.0136
H	-3.41223	-3.35647	0.974574
C	-4.68333	-1.81762	2.34606
O	6.51697	1.28404	-3.71999
C	-0.188645	4.73993	-1.06531
H	0.77943	5.22069	-1.11962
C	2.47112	-2.94981	0.52619
C	3.48703	-2.53746	1.41987
C	-1.50066	-1.68064	-2.36707
C	3.63555	-4.84066	-0.645861
C	3.25223	5.21763	0.281634
C	-3.75694	-1.60448	-1.66449
H	-4.61469	-1.04861	-1.30927
C	-2.58052	4.92747	-1.0488
H	-3.48094	5.53174	-1.04207
C	-3.83669	1.32915	1.70766
H	-4.65991	0.712632	1.37125
C	-1.55854	-3.05497	-2.53168
H	-0.68259	-3.57663	-2.88887
C	-1.57237	1.57056	2.35053
C	3.35097	2.60549	-1.38581
C	-2.97036	3.50624	2.25379
C	-2.20063	-5.10866	1.03117
H	-3.05486	-5.7765	1.04364
C	-2.74807	-3.71356	-2.23309
C	-1.72933	2.93565	2.52348
H	-0.886935	3.51878	2.86604
C	3.20137	-2.14016	2.75438
C	-5.57233	-2.43622	3.1905
H	-6.5758	-2.67753	2.86302
C	-1.32668	5.52543	-1.12178
H	-1.23411	6.60252	-1.21347
C	-3.855	-2.97177	-1.80882
H	-4.77651	-3.49544	-1.58322
C	-3.18488	1.6006	-3.9767
H	-2.16782	1.42932	-4.31556
C	4.86247	-2.49325	1.03946
H	5.11955	-2.73924	0.016389
C	1.68474	3.97854	1.60772
H	1.05817	3.10448	1.74707
C	-4.03074	2.68513	1.85631
H	-4.99268	3.14039	1.65237
C	-0.906187	-5.61888	1.03544
H	-0.73616	-6.68903	1.08886
C	-2.99223	-1.8115	3.99836
H	-1.98478	-1.56334	4.31789
C	-4.84118	1.47511	-2.29465
C	1.9714	-3.55829	-1.81487
H	1.27389	-2.72926	-1.85138
C	4.68608	2.70846	-0.915797
H	4.84863	3.11108	0.076923
C	5.83935	-2.09557	1.9002
H	6.87979	-2.04095	1.604
C	3.19196	2.01544	-2.67216
C	3.35513	6.19072	1.2519
H	3.98597	7.04754	1.05897
C	3.81613	-5.66174	-1.73446
H	4.50697	-6.48921	-1.64881
C	-5.78833	2.03202	-3.11853
H	-6.80026	2.19901	-2.77136
C	-5.41892	2.38489	-4.42085
C	4.1695	-1.76411	3.65321
H	3.8683	-1.51391	4.66092
C	2.61903	6.03893	2.43328
C	5.76405	2.27554	-1.64353
H	6.76147	2.35996	-1.23376
C	-4.10668	2.16994	-4.84842
H	-3.79661	2.43592	-5.85027
C	5.50588	-1.73876	3.23048
C	-5.15507	-2.75295	4.48763
C	-3.85427	-2.44074	4.88975
H	-3.50818	-2.67642	5.88738
C	1.78985	4.91036	2.60496
H	1.25428	4.80837	3.54169
C	5.55252	1.71997	-2.92378
C	3.07579	-5.40552	-2.89732
C	4.24848	1.59031	-3.42787
H	4.08703	1.17906	-4.41611
C	2.15567	-4.33416	-2.92532
H	1.6163	-4.14805	-3.84674
C	-1.80215	-5.84849	-2.65928
H	-1.45932	-5.62047	-3.67548
H	-2.15034	-6.88028	-2.62276
H	-0.975556	-5.71494	-1.95074
C	-2.16608	5.70761	2.63106
H	-2.589	6.71101	2.59468
H	-1.35979	5.62186	1.89267
H	-1.77026	5.5214	3.63658
C	4.0705	-7.22067	-4.08193
H	3.96304	-7.62186	-5.08764
H	3.80034	-7.98576	-3.34811
H	5.10116	-6.88977	-3.92369
C	3.44214	8.07656	3.35607
H	3.12154	8.70405	2.51888
H	4.49982	7.8167	3.24963
H	3.28752	8.60836	4.29288
C	-6.10238	3.29451	-6.5092
H	-7.02932	3.69344	-6.9192
H	-5.78622	2.428	-7.10086
H	-5.32613	4.06738	-6.54614
C	-5.73497	-3.69267	6.59408
H	-6.62378	-4.15372	7.02286
H	-5.47258	-2.80034	7.1735
H	-4.90452	-4.40737	6.62352
C	7.88559	1.43989	-3.3399
H	8.46493	1.05062	-4.17475
H	8.10601	0.863036	-2.43672
H	8.12607	2.49522	-3.184
C	6.30152	-1.03757	5.36704
H	5.65563	-0.157939	5.44032
H	7.28587	-0.809033	5.77014
H	5.86409	-1.87869	5.91191
1b2+ (p-quinoid form A)
SCF Done: E(RCAM-B3LYP) = -4084.62090829 A.U. after 6 cycles
Atom	X	Y	Z
C	-1.83681	-4.69092	-0.280699
H	-0.91189	-5.24492	-0.345497
C	-1.81088	-3.26588	-0.310455
C	-3.00649	-5.38895	-0.173898
C	-3.0717	-2.59516	-0.310899
C	-0.588858	-2.51226	-0.409021
C	-4.24138	-4.71117	-0.090776
C	-4.26828	-3.3487	-0.165487
C	-3.10194	-1.1809	-0.454909
C	-0.629945	-1.11907	-0.539109
C	-1.91725	-0.485576	-0.565997
H	-2.98422	-6.47322	-0.151816
C	0.690558	-3.25695	-0.440853
H	-5.16351	-5.2717	0.017716
H	-5.21736	-2.82812	-0.121164
C	-4.37834	-0.430876	-0.569749
[truncated: 4,910 more rows]
